# Supplementary material for: Quantification of Fosfomycin in Combination with Nine Antibiotics in Human Plasma and Cation-Adjusted Mueller-Hinton II Broth via LCMS
Source: Antibiotics (Basel). 2022 Jan 2;11(1):54. doi: 10.3390/antibiotics11010054 (PMC8772704; doi:10.3390/antibiotics11010054)
Supplement: Supplementary file 1 [file antibiotics-11-00054-s001.zip]

Archive with 1 entries (1 files):
- antibiotics-1519569-supplementary.pdf
